# Supplementary material for: Population Analysis of O26 Shiga Toxin-Producing Escherichia coli Causing Hemolytic Uremic Syndrome in Italy, 1989–2020, Through Whole Genome Sequencing
Source: Front Cell Infect Microbiol. 2022 Feb 9;12:842508. doi: 10.3389/fcimb.2022.842508 (PMC8864317; doi:10.3389/fcimb.2022.842508)
Supplement: Supplementary Table 1 — For each tested strain the table includes: the statistics of the assembled contigs, details on sequencing technology used, region and year of isolation, and variables results used in HCPC analysis (for qualitative detection: 1 = presence; 0 = absence). The last column contains the cluster attributed to each strain through HCPC analysis. [file Table_1.xlsx]

## Sheet: O26 HPCP Analysis and clusters
						Variables
ID	N50	N. of contigs	Sequencing technology	Geographic Area (Region)	stx subtype	Year	MLST	Geographic Area	stx.subtyping	aac.3..IIa_1	X.Bla.AmpC1_Ecoli	X.Bla.AmpC2_Ecoli	X.Bla.ampH	X.Bla.Penicillin_Binding_Protein_Ecoli	aadA1	aph.3...Ia	blaCTX.M	blaOXA.1	blaTEM	dfrA1	floR	mdf.A._1	mph.B.	qnrS1	strA	strB	sul1	sul2	tet.A.	tet.b.	tet.R.	astA	cba	celb	cif	cma	eae	efa1	ehxA	epe	espA	espB	espF	espI	espJ	espP	etpD	gad	iha
ED0017	102721	188	Illumina	Lombardia	stx1a	1989	21	7	15	1	1	1	1	1	1	1	0	0	1	0	0	1	1	0	1	1	1	1	1	0	1	1	1	0	1	0	1	1	1	0	1	1	1	0	1	0	0	1	1
ED0075	91903	195	Illumina	Sicilia	stx1a	1990	21	11	15	0	1	1	1	1	0	0	0	0	1	0	0	1	0	0	1	1	0	0	0	0	0	0	1	0	1	0	1	1	1	0	1	1	1	0	1	1	0	0	0
ED0147	44958	280	Ion Torrent	Lazio	stx2a	1991	21	5	17	0	1	1	1	1	0	0	0	0	0	0	0	1	0	0	0	0	0	0	0	0	0	1	1	0	1	0	1	1	1	1	1	1	1	0	1	1	0	0	0
ED0180	91993	191	Illumina	Campania	stx2a	1994	21	2	17	0	1	1	1	1	0	0	0	0	0	0	0	1	0	0	0	0	0	0	1	0	1	0	0	0	1	0	1	1	1	0	1	1	1	0	1	1	0	0	0
ED0392	91915	204	Illumina	Lazio	stx1a	1998	21	5	15	0	1	1	1	1	0	0	0	0	0	0	0	1	0	0	0	0	0	0	0	0	0	1	0	1	1	0	1	1	1	0	1	1	1	0	1	1	0	1	1
ED0411	92008	203	Ion Torrent	Piemonte	stx2a	1999	29	9	17	0	1	1	1	1	0	0	0	0	0	0	0	1	0	0	0	0	0	0	0	0	0	1	0	1	1	0	1	1	1	0	1	1	1	0	1	0	1	0	1
ED0423	95442	205	Illumina	Lazio	stx1a	1999	21	5	15	0	1	1	1	1	0	0	0	0	0	0	0	1	0	0	0	0	0	0	0	0	0	1	1	1	1	0	1	1	1	0	1	1	1	0	1	1	0	0	0
ED0551	90863	230	Ion Torrent	Lazio	stx2a	2003	21	5	17	0	1	1	1	1	0	0	0	0	0	0	0	1	0	0	0	0	0	0	0	0	0	1	0	0	1	0	1	1	1	1	1	1	1	0	1	1	0	0	0
ED0567	74842	230	Ion torrent	Marche	stx1a	2003	21	8	15	0	1	1	1	1	0	0	0	0	1	0	0	1	0	0	1	1	0	0	0	0	0	1	1	1	1	0	1	1	1	0	1	1	1	0	1	1	0	0	1
ED0639	73437	212	Ion Torrent	Campania	stx2a	2006	29	2	17	0	1	1	1	1	0	0	0	0	0	0	0	1	0	0	0	0	0	0	0	0	0	1	1	0	1	1	1	1	1	0	1	1	1	0	1	0	1	0	1
ED0643	71200	230	Ion Torrent	Lazio	stx1a	2006	21	5	15	0	1	1	1	1	0	0	0	0	0	0	0	1	0	0	0	0	0	0	0	0	0	1	1	0	1	0	1	1	1	0	1	1	0	0	1	1	0	0	1
ED0654	90468	191	Illumina	Piemonte	stx2a	2007	29	9	17	0	1	1	1	1	0	0	0	0	0	0	0	1	0	0	0	0	0	0	0	0	0	1	0	0	1	0	1	1	0	0	1	1	1	0	1	0	0	0	0
ED0669	92117	217	Illumina	Veneto	stx1a	2008	21	14	15	0	1	1	1	1	0	0	0	0	0	0	0	1	0	0	0	0	0	0	0	0	0	1	1	0	1	0	1	1	1	0	1	1	1	0	1	1	0	0	0
ED0676	104349	179	Illumina	Lazio	stx2a	2008	29	5	17	0	1	1	1	1	0	0	0	0	0	0	0	1	0	0	0	0	0	0	0	0	0	1	1	0	1	1	1	1	1	0	1	1	1	0	1	0	1	0	0
ED0712	101436	206	Ion Torrent	Friuli-Venezia Giulia	stx2a	2009	21	4	17	0	1	1	1	1	0	1	0	0	0	0	0	1	0	0	0	1	0	1	0	1	0	1	0	0	1	0	1	1	1	0	1	1	1	0	1	1	0	0	1
ED0726	58291	249	Ion Torrent	Veneto	stx1a	2009	21	14	15	0	1	1	1	1	0	0	0	0	0	0	0	1	0	0	1	1	0	1	0	0	0	1	1	1	1	0	1	1	1	0	1	1	1	0	1	1	0	0	1
ED0729	95855	218	Illumina	Lazio	stx1a	2010	21	5	15	0	1	1	1	1	1	0	0	0	0	1	0	1	1	0	1	1	1	1	1	0	0	1	0	0	1	0	1	1	1	0	1	1	1	0	1	1	0	0	0
ED0733	92009	195	Ion Torrent	Toscana	stx2a	2010	29	12	17	0	1	1	1	1	0	0	0	0	0	0	0	1	0	0	0	0	0	0	0	0	0	1	1	0	1	1	1	1	1	0	1	1	1	0	1	0	1	0	1
ED0737	75939	211	Ion Torrent	Lombardia	stx1a	2010	21	7	15	0	1	1	1	1	0	0	0	0	0	0	0	0	0	0	0	0	0	0	0	0	0	1	0	0	1	0	1	1	1	0	1	1	1	0	1	1	0	1	1
ED0766	94023	170	Illumina	Piemonte	stx2a	2010	29	9	17	0	1	1	1	1	0	0	0	0	0	0	0	1	0	0	0	0	0	0	0	0	0	1	0	0	1	0	1	1	0	0	1	1	1	0	1	0	0	0	0
ED0768	57406	243	Ion Torrent	Lombardia	stx2a	2011	29	7	17	0	1	1	1	1	1	0	0	0	0	0	0	1	0	0	0	0	1	0	1	0	1	1	1	0	1	1	1	1	1	0	1	1	1	0	1	0	1	0	1
ED0787	62921	215	Ion Torrent	Veneto	stx2a	2011	21	14	17	0	1	1	1	1	0	1	0	0	0	0	0	1	0	0	1	1	0	1	0	1	0	1	1	0	1	0	1	1	1	0	1	1	1	0	1	1	0	0	1
ED0810	79789	209	Illumina	Piemonte	stx2a	2011	29	9	17	0	1	1	1	1	0	0	0	0	0	0	0	1	0	0	0	0	0	1	0	0	0	1	0	1	1	1	1	1	1	0	1	1	1	0	1	0	1	1	1
ED0814	65468	245	Ion Torrent	Lombardia	stx2d	2011	396	7	18	0	1	1	1	1	0	0	0	0	0	0	0	1	0	0	1	1	0	1	0	0	0	1	0	0	1	0	1	1	1	0	1	1	1	0	1	1	0	0	1
ED0815	53606	258	Ion Torrent	Lombardia	stx2d	2011	396	7	18	0	1	1	1	1	0	0	0	0	0	0	0	1	0	0	1	1	0	1	0	1	0	1	0	0	1	0	1	1	1	0	1	1	1	0	1	1	0	0	1
ED0847	48256	322	Ion Torrent	Veneto	stx1a	2012	21	14	15	0	1	1	1	1	1	1	0	0	0	1	0	1	1	0	1	1	1	1	1	0	0	1	1	1	1	0	1	1	1	0	1	1	1	0	1	1	0	0	1
ED0885	24381	424	Ion Torrent	Lombardia	stx2a	2013	21	7	17	0	0	1	1	1	0	0	0	0	0	0	0	1	0	0	0	0	0	0	0	0	0	1	0	0	1	0	1	0	1	0	1	1	1	0	1	1	0	0	1
ED0886	73489	220	Ion Torrent	Lombardia	stx1a	2013	4944	7	15	0	1	1	1	1	0	0	0	0	0	0	0	1	0	0	0	0	0	0	0	0	0	1	1	0	1	0	1	1	1	0	1	1	1	0	1	1	0	0	1
ED0889	88846	200	Ion Torrent	Veneto	stx2a	2013	21	14	17	0	1	1	1	1	0	0	0	0	0	0	0	1	0	0	0	0	0	0	0	0	0	1	0	0	1	0	1	1	1	0	1	1	1	0	1	1	0	1	1
ED0902	111925	150	Illumina	Toscana	stx2a	2013	29	12	17	0	1	1	1	1	0	0	0	0	0	0	0	1	0	0	0	0	0	0	0	0	0	1	1	0	1	1	1	1	1	0	1	1	1	0	1	0	1	1	1
ED0906	57833	223	Ion Torrrent	Lazio	stx2a	2013	21	5	17	0	1	1	1	1	0	0	0	0	0	0	0	1	0	0	0	0	0	0	0	0	0	1	0	0	1	0	1	1	1	0	1	1	1	0	1	1	0	0	1
ED0908	69002	218	Ion Torrent	Puglia	stx2a	2013	21	10	17	0	1	1	1	1	0	0	0	0	0	0	0	1	0	0	0	0	0	0	0	0	0	1	0	0	1	0	1	1	1	0	1	1	1	0	1	1	0	0	1
ED0911	94468	163	Illumina	Puglia	stx2a	2013	21	10	17	0	1	1	1	1	0	0	0	0	0	0	0	1	0	0	0	0	0	0	0	0	0	1	0	0	1	0	1	1	1	0	1	1	1	0	1	1	0	0	1
ED0912	93264	165	Illumina	Puglia	stx2a	2013	29	10	17	0	1	1	1	1	0	0	0	0	0	0	0	1	0	0	0	0	0	0	0	0	0	1	0	0	1	0	1	1	0	0	1	1	1	0	1	0	0	1	0
ED0913	97492	154	Illumina	Lombardia	stx2a	2013	29	7	17	0	1	1	1	1	0	0	0	0	0	0	0	1	0	0	0	0	0	0	0	0	0	1	0	0	1	0	1	1	0	0	1	1	1	0	1	0	0	0	0
ED0914	111503	143	Illumina	Veneto	stx2a	2013	21	14	17	0	1	1	1	1	0	0	0	0	0	0	0	1	0	0	0	0	0	0	0	0	0	1	0	0	1	0	1	1	1	0	1	1	1	0	1	1	0	1	0
ED0915	114118	136	Illumina	Piemonte	stx2a	2013	29	9	17	0	1	1	1	1	0	0	0	0	0	0	0	1	0	0	0	0	0	0	0	0	0	1	1	0	1	1	1	1	1	0	1	1	1	0	1	0	1	0	1
ED0917	85558	216	Ion Torrent	Piemonte	stx2a	2013	21	9	17	0	1	1	1	1	0	0	0	0	0	0	0	1	0	0	0	0	0	0	0	0	0	1	0	0	1	0	1	1	1	0	1	1	1	0	1	1	0	0	1
ED0920	101007	203	Ion Torrent	Lazio	stx2a	2013	21	5	17	0	1	1	1	1	0	0	0	0	0	0	0	1	0	0	0	0	0	0	0	0	0	1	0	0	1	0	1	1	1	0	1	1	1	0	1	1	0	0	1
ED0945	63422	263	Ion Torrent	Emilia-Romagna	stx1a-stx2a	2014	21	3	16	0	1	1	1	1	0	0	0	0	0	0	0	1	0	0	0	0	0	0	0	0	0	1	1	0	1	0	1	1	1	0	1	1	1	0	1	1	0	0	1
ED0946	104119	202	Ion Torrent	Marche	stx2a	2014	21	8	17	0	1	1	1	1	0	0	0	0	0	0	0	1	0	0	0	0	0	0	0	0	0	1	0	0	1	0	1	1	1	0	1	1	1	0	1	1	0	1	1
ED0950	96175	225	Ion Torrent	Emilia-Romagna	stx2a	2014	21	3	17	0	1	1	1	1	0	0	0	0	0	0	0	1	0	0	0	0	0	0	0	0	0	1	1	0	1	0	1	1	1	1	1	1	1	0	1	1	0	0	1
ED0951	90801	242	Ion Torrent	Emilia-Romagna	stx2a	2014	21	3	17	0	1	1	1	1	0	0	0	0	0	0	0	1	0	0	0	0	0	0	0	0	0	1	1	0	1	0	1	1	1	1	1	1	1	0	1	1	0	0	1
ED0952	61064	212	Ion Torrent	Marche	stx2a	2014	21	8	17	0	1	1	1	1	0	0	0	0	0	0	0	1	0	0	0	0	0	0	0	0	0	1	0	0	1	0	1	1	1	0	1	1	1	0	1	1	0	1	1
ED0957	61063	229	Ion Torrent	Puglia	stx2a	2014	21	10	17	0	1	1	1	1	0	0	0	0	0	0	0	1	0	0	1	1	0	1	0	1	0	1	1	0	1	0	1	1	1	0	1	1	1	0	1	1	0	0	1
ED0965	101152	179	Illumina	Emilia-Romagna	stx2a	2014	21	3	17	0	1	1	1	1	0	0	0	0	0	0	0	1	0	0	0	0	0	0	0	0	0	1	0	0	1	0	1	1	1	0	1	1	1	0	1	1	0	1	1
ED0992	64257	228	Illumina	Lombardia	stx2a	2014	29	7	17	0	1	1	1	1	0	0	0	0	0	0	0	1	0	0	0	0	0	0	0	0	0	1	1	0	1	1	1	1	1	0	1	1	1	0	1	0	1	0	1
ED0993	67655	202	Ion Torrent	Lombardia	stx2a	2014	29	7	17	0	1	1	1	1	0	0	0	0	0	0	0	1	0	0	0	0	0	0	0	0	0	1	0	0	1	0	1	1	0	0	1	1	1	0	1	1	0	0	0
ED0994	77867	198	Ion Torrent	Lombardia	stx2a	2014	29	7	17	0	1	1	1	1	0	0	0	0	0	0	0	1	0	0	0	0	0	0	0	0	0	1	0	0	1	0	1	1	0	0	1	1	1	0	1	1	0	0	0
ED0995	64485	224	Illumina	Emilia-Romagna	stx2a	2014	21	3	17	0	1	1	1	1	0	0	0	0	0	0	0	1	0	0	0	0	0	0	0	0	0	1	1	0	1	0	1	1	0	0	1	1	1	0	1	0	0	1	1
ED0998	81777	212	Ion Torrent	Piemonte	stx2a	2013	29	9	17	0	1	1	1	1	0	0	0	0	0	0	0	1	0	0	0	0	0	0	0	0	0	1	0	0	1	0	1	1	0	0	1	1	1	0	1	1	0	0	0
ED0999	90518	193	Ion Torrent	Piemonte	stx2a	2014	29	9	17	0	1	1	1	1	0	0	0	0	0	0	0	1	0	0	0	0	0	0	0	0	0	1	0	0	1	0	1	1	0	0	1	1	1	0	1	1	0	0	0
ED1002	60909	240	Ion Torrent	Puglia	stx2a	2015	21	10	17	0	1	1	1	1	0	0	0	0	0	0	0	1	0	0	1	1	0	1	0	1	0	1	1	0	1	0	1	1	1	0	1	1	1	0	1	1	0	0	1
ED1012	88226	203	Ion Torrent	Lazio	stx2a	2015	21	5	17	0	1	1	1	1	0	0	0	0	0	0	0	1	0	0	0	0	0	0	0	0	0	1	0	0	1	0	1	1	1	0	1	1	1	0	1	1	0	0	1
ED1013	89019	203	Ion Torrent	Lazio	stx2a	2015	21	5	17	0	1	1	1	1	0	0	0	0	0	0	0	1	0	0	0	0	0	0	0	0	0	1	0	0	1	0	1	1	1	0	1	1	1	0	1	1	0	0	1
ED1014	113820	186	Ion Torrent	Lazio	stx2a	2015	21	5	17	0	1	1	1	1	0	0	0	0	0	0	0	1	0	0	0	0	0	0	0	0	0	1	0	0	1	0	1	1	1	0	1	1	1	0	1	1	0	0	1
ED1015	83381	198	Ion Torrent	Lazio	stx2a	2015	21	5	17	0	1	1	1	1	0	0	0	0	0	0	0	1	0	0	0	0	0	0	0	0	0	1	0	0	1	0	1	1	1	0	1	1	1	0	1	1	0	0	1
ED1016	80586	197	Ion Torrent	Lazio	stx2a	2015	21	5	17	0	1	1	1	1	0	0	0	0	0	0	0	1	0	0	0	0	0	0	0	0	0	1	0	0	1	0	1	1	1	0	1	1	1	0	1	1	0	0	1
ED1017	91034	190	Ion Torrent	Lazio	stx2a	2015	21	5	17	0	1	1	1	1	0	0	0	0	0	0	0	1	0	0	0	0	0	0	0	0	0	1	0	0	1	0	1	1	1	0	1	1	0	0	1	1	0	0	1
ED1018	101431	204	Ion Torrent	Lazio	stx2a	2015	21	5	17	0	1	1	1	1	0	0	0	0	0	0	0	1	0	0	0	0	0	0	0	0	0	1	0	0	1	0	1	1	1	0	1	1	1	0	1	1	0	0	1
ED1020	101146	176	Illumina	Lazio	stx2a	2015	21	5	17	0	1	1	1	1	0	0	0	0	0	0	0	1	0	0	0	0	0	0	0	0	0	1	0	0	1	0	1	1	1	0	1	1	1	0	1	1	0	1	1
ED1021	95389	187	Illumina	Lazio	stx2a	2015	21	5	17	0	1	1	1	1	0	0	0	0	0	0	0	1	0	0	0	0	0	0	0	0	0	1	0	0	1	0	1	1	1	0	1	1	1	0	1	1	0	1	1
ED1027	118144	148	Illumina	Lazio	stx2a	2015	29	5	17	0	1	1	1	1	0	0	0	0	0	0	0	1	0	0	0	0	0	0	0	0	0	1	1	0	1	1	1	1	1	0	1	1	1	0	1	1	0	1	1
ED1035	118334	156	Illumina	Veneto	stx2a	2015	29	14	17	0	1	1	1	1	0	0	0	0	0	0	0	1	0	0	0	0	0	0	0	0	0	1	1	0	1	1	1	1	1	0	1	1	1	0	1	0	1	1	1
ED1036	114261	155	Illumina	Veneto	stx2a	2015	21	14	17	0	1	1	1	1	0	0	0	0	0	0	0	1	0	0	0	0	0	0	0	0	0	1	1	0	1	0	1	1	1	0	1	1	1	0	1	1	0	1	1
ED1037	104450	181	Illumina	Emilia-Romagna	stx1a	2015	21	3	15	0	1	1	1	1	1	0	0	0	0	1	0	1	0	0	1	0	0	1	1	0	1	1	1	0	1	0	1	1	1	0	1	1	1	0	1	1	0	0	1
ED1039	54500	300	Ion Torrent	Campania	stx1a-stx2a	2015	21	2	16	0	1	1	1	1	1	1	0	1	0	0	0	1	0	1	1	1	1	1	1	0	1	0	0	1	1	0	1	1	1	1	1	1	0	0	1	1	0	0	1
ED1041	61726	216	Ion Torrent	Puglia	stx2a	2015	29	10	17	0	1	1	1	1	0	0	0	0	0	0	0	1	0	0	0	0	0	0	0	0	0	1	0	0	1	0	1	1	0	0	1	1	0	0	1	0	0	0	0
ED1043	54479	254	Ion Torrent	Piemonte	stx2a	2015	21	9	17	0	1	1	1	1	0	0	0	0	1	0	0	1	0	0	1	1	0	0	0	0	0	1	1	0	1	1	1	1	1	0	1	1	1	0	1	1	0	1	1
ED1046	69452	213	Ion Torrent	Lombardia	stx2a	2015	29	7	17	0	1	1	1	1	0	0	0	0	0	0	0	1	0	0	0	0	0	0	0	0	0	1	1	0	1	1	1	1	1	0	1	1	1	0	1	0	1	0	1
ED1048	113934	189	Ion Torrent	Lombardia	stx2a	2015	29	7	17	0	1	1	1	1	0	0	0	0	0	0	0	1	0	0	0	0	0	0	0	0	0	1	1	0	1	1	1	1	1	0	1	1	1	0	1	0	1	0	1
ED1052	70147	213	Ion Torrent	Lombardia	stx2a	2015	29	7	17	0	1	1	1	1	0	0	0	0	0	0	0	1	0	0	0	0	0	0	0	0	0	1	1	0	1	1	1	1	1	0	1	1	1	0	1	0	1	0	1
ED1088	95899	218	Ion Torrent	Toscana	stx1a-stx2a	2016	21	12	16	0	1	1	1	1	0	0	0	0	0	0	0	1	0	0	0	0	0	0	0	0	0	1	1	0	1	0	1	1	1	0	1	1	1	0	1	1	0	0	1
ED1104	113861	192	Ion Torrent	Toscana	stx2a	2016	21	12	17	0	1	1	1	1	0	0	0	0	0	0	0	1	0	0	0	0	0	0	0	0	0	1	0	0	1	0	1	1	1	0	1	1	0	0	1	1	0	0	0
ED1105	104107	182	Ion Torrent	Toscana	stx2a	2016	21	12	17	0	1	1	1	1	0	0	0	0	0	0	0	1	0	0	0	0	0	0	0	0	0	1	0	0	1	0	1	1	1	0	1	1	1	0	1	1	0	0	1
ED1107	101161	182	Ion Torrent	Lazio	stx2a	2016	21	5	17	0	1	1	1	1	0	0	0	0	0	0	0	1	0	0	0	0	0	0	0	0	0	1	0	0	1	0	1	1	1	0	1	1	1	0	1	1	0	0	1
ED1111	64092	198	Ion Torrent	Trentino-Alto Adige	stx2a	2016	29	13	17	0	1	1	1	1	0	0	0	0	0	0	0	1	0	0	0	0	0	0	0	0	0	1	1	0	1	1	1	1	1	0	1	1	0	0	1	0	1	0	1
ED1114	103339	172	Ion Torrent	Lombardia	stx2a	2016	21	7	17	0	1	1	1	1	0	0	0	0	0	0	0	1	0	0	0	0	0	0	0	0	0	1	0	0	1	0	1	1	1	0	1	1	1	0	1	1	0	1	1
ED1115	96276	193	Ion Torrent	Lombardia	stx2a	2016	21	7	17	0	1	1	1	1	0	0	0	0	0	0	0	1	0	0	0	0	0	0	0	0	0	1	0	0	1	0	1	1	1	1	1	1	0	0	1	1	0	1	1
ED1116	66095	234	Ion Torrent	Veneto	stx2a	2016	29	14	17	0	1	1	1	1	0	0	0	0	1	0	0	1	0	0	0	0	0	0	0	0	0	1	1	0	1	1	1	1	1	0	1	1	1	0	1	0	1	0	1
ED1117	88486	227	Ion Torrent	Veneto	stx2a	2016	29	14	17	0	1	1	1	1	0	1	0	0	1	0	0	1	0	0	1	1	0	1	1	0	0	0	1	0	1	1	1	1	1	1	1	1	1	0	1	0	1	0	1
ED1123	74101	220	Ion Torrent	Lombardia	stx2a	2016	21	7	17	0	1	1	1	1	0	0	0	0	0	0	0	1	0	0	0	0	0	0	0	0	0	1	0	0	1	0	1	1	0	0	1	1	1	0	1	1	0	0	1
ED1125	62077	261	Ion Torrent	Puglia	stx1a	2016	21	10	15	0	1	1	1	1	0	0	0	0	1	0	0	1	0	0	1	1	0	0	0	0	0	1	0	0	1	0	1	1	1	0	1	1	1	0	1	1	0	0	1
ED1131	80585	206	Ion Torrent	Piemonte	stx2a	2016	21	9	17	0	1	1	1	1	0	0	0	0	0	0	0	1	0	0	0	0	0	0	0	0	0	1	0	0	1	0	1	1	1	0	1	1	1	0	1	1	0	0	1
ED1146	63358	250	Ion Torrent	Lombardia	stx2a	2016	21	7	17	0	1	1	1	1	0	0	0	0	0	0	0	1	0	0	0	0	0	0	0	0	0	1	0	0	1	0	1	1	1	0	1	1	1	0	1	1	0	0	1
ED1147	59232	251	Ion Torrent	Lombardia	stx1a	2016	21	7	15	0	1	1	1	1	0	0	0	0	0	0	0	1	0	0	0	0	0	0	0	0	0	1	0	0	1	0	1	1	1	0	1	1	1	0	1	1	0	0	1
ED1148	67085	217	Ion Torrent	Lombardia	stx1a	2016	21	7	15	0	1	1	1	1	0	0	0	0	0	0	0	1	0	0	0	0	0	0	0	0	0	1	1	0	1	0	1	1	0	0	1	1	1	0	1	0	0	0	1
ED1154	69214	210	Ion Torrent	Veneto	stx2a	2016	29	14	17	0	1	1	1	1	0	0	0	0	0	0	0	1	0	0	0	0	0	0	0	0	0	1	1	0	1	1	1	1	0	0	1	1	1	0	1	0	1	0	1
ED1159	81806	205	Ion Torrent	Veneto	stx2a	2016	29	14	17	0	1	1	1	1	0	0	0	0	0	0	0	1	0	0	0	0	0	0	0	0	0	1	1	0	1	1	1	1	1	0	1	1	1	0	1	0	1	0	1
ED1160	72853	210	Ion Torrent	Lombardia	stx2a	2016	21	7	17	0	1	1	1	1	0	0	0	0	0	0	0	1	0	0	0	0	0	0	0	0	0	1	0	0	1	0	1	1	1	1	1	1	1	0	1	1	0	1	1
ED1161	86761	225	Ion Torrent	Lombardia	stx2a	2016	21	7	17	0	1	1	1	1	0	0	0	0	0	0	0	1	0	0	0	0	0	0	0	0	0	1	0	0	1	0	1	1	1	0	1	1	1	0	1	1	0	1	1
ED1183	64035	206	Ion Torrent	Veneto	stx2a	2017	29	14	17	0	1	1	1	1	0	0	0	0	0	0	0	1	0	0	0	0	0	0	0	0	0	0	1	0	1	1	1	1	1	0	1	1	1	0	1	0	1	0	1
ED1190	92014	244	Ion Torrent	Lazio	stx1a	2017	21	5	15	0	1	1	1	1	0	0	0	0	0	0	0	1	0	0	0	0	0	0	0	0	0	1	1	0	1	0	1	1	1	0	1	1	1	0	1	1	0	0	1
ED1195	65310	210	Ion Torrent	Marche	stx2a	2017	21	8	17	0	1	1	1	1	1	0	0	0	1	1	0	1	0	0	1	1	1	1	1	0	1	1	0	0	1	1	1	1	0	0	1	1	1	0	1	0	0	1	1
ED1196	95468	222	Ion Torrent	Lazio	stx1a	2017	21	5	15	0	1	1	1	1	0	0	0	0	0	0	0	1	0	0	0	0	0	0	0	0	0	1	0	1	1	0	1	1	1	0	1	1	1	0	1	1	0	0	1
ED1197	80333	222	Ion Torrent	Marche	stx2a	2017	21	8	17	0	1	1	1	1	1	0	0	0	1	1	0	1	0	0	1	1	1	1	1	0	0	1	0	0	1	1	1	1	1	0	1	1	1	0	1	1	0	1	1
ED1198	101434	211	Ion Torrent	Veneto	stx2a	2017	21	14	17	0	1	1	1	1	0	0	0	0	0	0	0	1	0	0	0	0	0	0	0	0	0	1	0	0	1	0	1	1	1	0	1	1	1	0	1	1	0	1	0
ED1202	71546	233	Ion Torrent	Trentino-Alto Adige	stx2a	2017	21	13	17	0	1	1	1	1	0	0	0	0	0	0	0	1	0	0	0	0	0	0	0	0	0	1	0	0	1	0	1	1	1	0	1	1	1	0	1	1	0	1	1
ED1206	85559	217	Ion Torrent	Lazio	stx2a	2017	21	5	17	0	1	1	1	1	0	0	0	0	0	0	0	1	0	0	0	0	0	0	0	0	0	0	0	0	1	0	1	1	1	0	1	1	1	0	1	1	0	0	1
ED1207	95848	210	Ion Torrent	Trentino-Alto Adige	stx2a	2017	21	13	17	0	1	1	1	1	0	0	0	0	0	0	0	1	0	0	1	1	0	1	0	1	0	1	0	0	1	0	1	1	1	0	1	1	1	0	1	1	0	0	0
ED1212	83188	205	Ion Torrent	Trentino-Alto Adige	stx2a	2017	21	13	17	0	1	1	1	1	0	0	0	0	0	0	0	1	0	0	0	0	0	0	0	0	0	1	0	0	1	0	1	1	1	0	1	1	0	0	1	1	0	1	1
ED1228	76737	245	Ion Torrent	Puglia	stx1a	2017	21	10	15	0	1	1	1	1	1	0	0	0	0	1	0	1	0	0	1	1	1	1	1	0	1	1	1	0	1	0	1	1	1	0	1	1	0	0	1	1	0	0	1
ED1230	64060	217	Ion Torrent	Trentino-Alto Adige	stx2a	2017	21	13	17	0	1	1	1	1	0	0	0	0	0	0	0	1	0	0	0	0	0	0	0	0	0	1	0	0	1	0	1	1	1	0	1	1	1	0	1	1	0	1	1
ED1231	65621	209	Ion Torrent	Trentino-Alto Adige	stx2a	2017	21	13	17	0	1	1	1	1	0	0	0	0	0	0	0	1	0	0	0	0	0	0	0	0	0	1	0	0	1	0	1	1	1	0	1	1	1	0	1	1	0	1	1
ED1237	86384	217	Ion Torrent	Trentino-Alto Adige	stx2a	2017	21	13	17	0	1	1	1	1	0	0	0	0	0	0	0	1	0	0	0	0	0	0	0	0	0	1	0	0	1	0	1	1	1	0	1	1	1	0	1	1	0	1	1
ED1251	66439	213	Ion Torrent	Piemonte	stx2a	2017	29	9	17	0	1	1	1	1	0	0	0	0	0	0	0	1	0	0	0	0	0	0	0	0	0	1	1	0	1	1	1	1	1	0	1	1	1	0	1	0	1	0	1
ED1253	67043	249	Ion Torrent	Veneto	stx1a-stx2a	2017	21	14	16	0	1	1	1	1	0	0	0	0	0	0	0	1	0	0	0	0	0	0	0	0	0	1	0	0	1	1	1	1	1	0	1	1	1	0	1	1	0	1	1
ED1256	83912	190	Ion Torrent	Puglia	stx2a	2018	29	10	17	0	1	1	1	1	0	0	0	0	0	0	0	1	0	0	0	0	0	0	0	0	0	1	1	0	1	1	1	1	1	0	1	1	1	0	1	0	1	0	1
ED1283	80588	225	Ion Torrent	Marche	stx2a	2018	21	8	17	0	1	1	1	1	1	0	0	0	1	1	0	1	0	0	1	1	1	1	1	0	1	1	0	0	1	1	1	1	1	0	1	1	1	0	1	1	0	1	1
ED1284	73978	216	Ion Torrent	Marche	stx2a	2018	21	8	17	0	1	1	1	1	1	0	0	0	1	1	0	1	0	0	1	1	1	1	1	0	1	1	0	0	1	1	1	1	1	0	1	1	1	0	1	1	0	1	1
ED1285	87109	187	Ion Torrent	Marche	stx2a	2018	21	8	17	0	1	1	1	1	1	0	0	0	1	1	0	1	0	0	1	1	1	1	1	0	1	1	0	0	1	1	1	1	0	0	1	1	1	0	1	0	0	1	1
ED1286	77986	209	Ion Torrent	Campania	stx2a	2018	29	2	17	0	1	1	1	1	0	0	0	0	0	0	0	1	0	0	0	0	0	0	0	0	0	1	1	0	1	1	1	1	1	0	1	1	1	0	1	0	1	0	1
ED1297	46836	301	Ion Torrent	Trentino-Alto Adige	stx1a	2018	21	13	15	0	1	1	1	1	0	0	0	0	0	0	0	1	0	0	0	0	0	0	0	0	0	1	1	1	1	0	1	1	1	0	1	1	0	0	1	1	0	0	0
ED1299	89774	252	Ion Torrent	Liguria	stx2a	2018	29	6	17	0	1	1	1	1	0	0	0	0	0	0	0	1	0	0	0	0	0	0	0	0	0	1	1	0	1	1	1	1	1	0	1	1	0	0	1	0	1	0	1
ED1302	65089	225	Ion Torrent	Emilia-Romagna	stx2a	2018	29	3	17	0	1	1	1	1	0	0	0	0	0	0	0	1	0	0	0	0	0	0	0	0	0	1	1	0	1	1	1	1	1	0	1	1	1	0	1	0	1	0	1
ED1303	101211	193	Ion Torrent	Sicilia	stx2a	2018	29	11	17	0	1	1	1	1	0	0	0	0	0	0	0	1	0	0	0	0	0	0	0	0	0	1	1	0	1	1	1	1	1	0	1	1	1	0	1	0	1	0	1
ED1306	54500	239	Ion Torrent	Puglia	stx2a	2018	29	10	17	0	1	1	1	1	0	0	0	0	0	0	0	1	0	0	0	0	0	0	0	0	0	1	0	0	1	0	1	1	0	0	1	1	1	0	1	0	0	0	0
ED1307	61203	228	Ion Torrent	Puglia	stx2a	2018	29	10	17	0	1	1	1	1	0	0	0	0	0	0	0	1	0	0	0	0	0	0	0	0	0	1	0	0	1	0	1	1	0	0	1	1	1	0	1	0	0	0	0
ED1309	94899	198	Ion Torrent	Lazio	stx2a	2018	29	5	17	0	1	1	1	1	0	0	0	0	0	0	0	1	0	0	0	0	0	0	0	0	0	1	1	0	1	1	1	1	1	0	1	1	1	0	1	0	1	0	1
ED1316	111956	196	Ion Torrent	Emilia-Romagna	stx2a	2018	29	3	17	0	1	1	1	1	0	0	0	0	0	0	0	1	0	0	0	0	0	0	0	0	0	1	1	0	1	1	1	1	1	0	1	1	1	0	1	0	1	0	1
ED1333	80354	193	Ion Torrent	Emilia-Romagna	stx2a	2018	29	3	17	0	1	1	1	1	0	0	0	0	0	0	0	1	0	0	0	0	0	0	0	0	0	1	1	0	1	1	1	1	1	0	1	1	0	0	1	0	1	0	1
ED1334	83660	188	Ion Torrent	Trentino-Alto Adige	stx2a	2018	29	13	17	0	1	1	1	1	0	0	0	0	0	0	0	1	0	0	0	0	0	0	0	0	0	1	1	0	1	1	1	1	1	0	1	1	1	0	1	0	1	0	1
ED1335	92026	217	Ion Torrent	Lazio	stx2a	2018	29	5	17	0	1	1	1	1	0	0	0	0	1	0	0	1	0	0	0	0	0	0	0	0	0	1	1	0	1	1	1	1	1	0	1	1	1	0	1	0	1	1	1
ED1337	62993	218	Ion Torrent	Veneto	stx2a	2018	29	14	17	0	1	1	1	1	0	0	0	0	0	0	0	1	0	0	0	0	0	0	0	0	0	1	1	0	1	1	1	1	1	0	1	1	1	0	1	0	1	0	1
ED1342	83317	218	Ion Torrent	Marche	stx2a	2019	21	8	17	0	1	1	1	1	0	0	0	0	0	0	0	1	0	0	0	0	0	0	0	0	0	1	1	0	1	0	1	1	1	0	1	1	1	0	1	1	0	1	1
ED1343	92232	204	Ion Torrent	Marche	stx2a	2019	21	8	17	0	1	1	1	1	0	0	0	0	0	0	0	1	0	0	0	0	0	0	0	0	0	1	1	0	1	0	1	1	1	0	1	1	1	0	1	1	0	0	1
ED1345	68997	220	Ion Torrent	Emilia-Romagna	stx2a	2019	21	3	17	0	1	1	1	1	0	0	0	0	0	0	0	1	0	0	0	0	0	0	0	0	0	0	0	0	1	0	1	1	1	0	1	1	1	0	1	1	0	0	1
ED1347	92027	220	Ion Torrent	Trentino-Alto Adige	stx2a	2019	21	13	17	0	1	1	1	1	0	0	0	0	0	0	0	1	0	0	0	0	0	0	0	0	0	1	0	0	1	0	1	1	1	0	1	1	1	0	1	1	0	1	1
ED1348	72204	205	Ion Torrent	Trentino-Alto Adige	stx2a	2019	21	13	17	0	1	1	1	1	0	0	0	0	0	0	0	1	0	0	0	0	0	0	0	0	0	1	0	0	1	0	1	1	0	0	1	1	1	0	1	0	0	1	1
ED1349	90800	210	Ion Torrent	Toscana	stx2a	2019	21	12	17	0	1	1	1	1	0	0	0	0	0	0	0	1	0	0	0	0	0	0	0	0	0	1	0	0	1	0	1	1	1	0	1	1	1	0	1	1	0	0	1
ED1358	91574	202	Ion Torrent	Marche	stx2a	2019	21	8	17	0	1	1	1	1	0	0	0	0	0	0	0	1	0	0	0	0	0	0	0	0	0	1	1	0	1	0	1	1	1	0	1	1	1	0	1	1	0	0	1
ED1361	102685	177	Ion Torrent	Lazio	stx2a	2019	29	5	17	0	1	1	1	1	0	0	0	0	0	0	0	1	0	0	0	0	0	0	0	0	0	1	1	0	0	0	1	1	1	0	1	1	1	1	0	1	0	0	1
ED1362	66450	225	Ion Torrent	Emilia-Romagna	stx2a	2019	29	3	17	0	1	1	1	1	0	0	0	0	0	0	0	1	0	0	0	0	0	0	0	0	0	1	1	0	1	1	1	1	1	0	1	1	0	0	1	0	1	1	1
ED1363	106945	171	Ion Torrent	Piemonte	stx2a	2019	29	9	17	0	1	1	1	1	0	0	0	0	0	0	0	1	0	0	0	0	0	0	0	0	0	1	0	0	0	0	1	1	1	0	1	1	1	1	0	1	0	0	1
ED1366	91116	191	Ion Torrent	Marche	stx2a	2019	29	8	17	0	1	1	1	1	0	0	0	0	0	0	0	1	0	0	0	0	0	0	0	0	0	1	1	0	1	1	1	1	1	0	1	1	1	0	1	0	1	0	1
ED1367	79878	239	Ion Torrent	Veneto	stx2a	2019	29	14	17	0	1	1	1	1	0	0	0	0	1	0	0	1	0	0	0	0	0	0	0	0	0	1	1	0	1	1	1	1	1	0	1	1	1	0	1	0	1	0	1
ED1368	63408	200	Ion Torrent	Veneto	stx2a	2019	29	14	17	0	1	1	1	1	0	0	0	0	0	0	0	1	0	0	0	0	0	0	0	0	0	1	1	0	1	1	1	1	1	0	1	1	1	0	1	0	1	0	1
ED1376	90799	192	Ion Torrent	Campania	stx2a	2019	21	2	17	0	1	1	1	1	0	0	0	0	0	0	0	1	0	0	0	0	0	0	0	0	0	1	0	0	1	0	1	1	1	0	1	1	1	0	1	1	0	0	1
ED1377	100573	175	Ion Torrent	Trentino-Alto Adige	stx2a	2019	21	13	17	0	1	1	1	1	0	0	0	0	0	0	0	1	0	0	0	0	0	0	0	0	0	1	0	0	1	0	1	1	1	0	1	1	1	0	1	1	0	1	1
ED1385	61551	211	Ion Torrent	Piemonte	stx2a	2019	29	9	17	0	1	1	1	1	0	0	0	0	0	0	0	1	0	0	0	0	0	0	0	0	0	1	1	0	1	1	1	1	1	0	1	1	1	0	1	0	1	0	1
ED1399	92003	205	Ion Torrent	Liguria	stx2a	2019	29	6	17	0	1	1	1	1	0	0	0	0	0	0	0	1	0	0	0	0	0	0	0	0	0	1	0	0	1	0	1	1	0	0	1	1	1	0	1	0	0	0	0
ED1400	56666	238	Ion Torrent	Trentino-Alto Adige	stx2a	2019	21	13	17	0	1	1	1	1	0	0	0	0	0	0	0	1	0	0	0	0	0	0	0	0	0	1	0	0	1	0	1	1	1	0	1	1	1	0	1	1	0	0	1
ED1403	101209	199	Ion Torrent	Trentino-Alto Adige	stx2a	2020	29	13	17	0	1	1	1	1	0	0	0	0	0	0	0	1	0	0	0	0	0	0	0	0	0	1	0	0	1	1	1	1	1	0	1	1	1	0	1	0	1	0	1
EF0455	78748	216	Ion Torrent	Puglia	stx2a	2013	21	10	17	0	1	1	1	1	0	0	1	0	0	0	1	1	0	0	0	0	0	0	0	0	0	1	0	0	1	0	1	1	1	0	1	1	1	0	1	1	0	0	1
[truncated: 44 more columns]
