# Supplementary material for: Population Analysis of O26 Shiga Toxin-Producing Escherichia coli Causing Hemolytic Uremic Syndrome in Italy, 1989–2020, Through Whole Genome Sequencing
Source: Front Cell Infect Microbiol. 2022 Feb 9;12:842508. doi: 10.3389/fcimb.2022.842508 (PMC8864317; doi:10.3389/fcimb.2022.842508)
Supplement: Supplementary file 2 [file Table_2.xlsx]

## Sheet: Sheet1
$`1`
	v.test	Mean in category	Overall mean	sd in category	Overall sd	p.value
IncI2_1	11.9583	1	0.0138889	0	0.11703	5.87802e-33
espI	11.9583	1	0.0138889	0	0.11703	5.87802e-33
IncFII_1	2.1395	1	0.305556	0	0.460642	0.0323951
nleC	-1.97607	0	0.659722	0	0.473803	0.0481467
espJ	-11.9583	0	0.986111	0	0.11703	5.87802e-33
cif	-11.9583	0	0.986111	0	0.11703	5.87802e-33
$`2`
	v.test	Mean in category	Overall mean	sd in category	Overall sd	p.value
IncI1.I.Gamma._1	11.9583	1	0.0902778	0	0.286579	5.87802e-33
IncY_1	7.19962	0.384615	0.0347222	0.486504	0.183075	6.03805e-13
IncX1_1	7.19962	0.384615	0.0347222	0.486504	0.183075	6.03805e-13
IncX4_1	5.53711	0.230769	0.0208333	0.421325	0.142826	3.07505e-08
etpD	-2.2152	0	0.256944	0	0.436949	0.0267463
cma	-2.49879	0	0.305556	0	0.460642	0.0124617
espP	-2.66341	0.307692	0.645833	0.461539	0.47826	0.00773534
iss	-2.95716	0.615385	0.875	0.486504	0.330719	0.00310483
cba	-3.36937	0	0.444444	0	0.496904	0.000753395
toxB	-4.33227	0	0.569444	0	0.495154	1.47582e-05
katP	-4.33227	0	0.569444	0	0.495154	1.47582e-05
IncB.O.K.Z_3	-4.39418	0	0.576389	0	0.49413	1.1119e-05
iha	-7.45375	0.0769231	0.826389	0.266469	0.378775	9.07232e-14
IncFIB.AP001918._1	-8.64038	0	0.840278	0	0.366348	5.60266e-18
ehxA	-9.66234	0	0.868056	0	0.33843	4.358e-22
$`3`
	v.test	Mean in category	Overall mean	sd in category	Overall sd	p.value
etpD	11.5382	0.948718	0.256944	0.220572	0.436949	8.46453e-31
cma	10.1757	0.948718	0.305556	0.220572	0.460642	2.54675e-24
cba	7.01997	0.923077	0.444444	0.266469	0.496904	2.21914e-12
IncFII_1	5.71324	0.666667	0.305556	0.471405	0.460642	1.10843e-08
stx2B	3.01136	1	0.854167	0	0.352939	0.0026008
stx.subtyping	2.97025	17	16.7083	0	0.715649	0.0029756
stx2A	2.92691	1	0.861111	0	0.34583	0.00342344
iha	2.84707	0.974359	0.826389	0.158062	0.378775	0.00441232
IncB.O.K.Z_2	2.70068	0.102564	0.0347222	0.303389	0.183075	0.00691972
iss	2.18954	0.974359	0.875	0.158062	0,33071891 2,855730e-02
ireA	2.1795	0.0769231	0.0277778	0.266469	0.164335	0.0292948
IncFIB.AP001918._1	2.15726	0.948718	0.840278	0.220572	0.366348	0.0309857
IncI1.I.Gamma._1	-2.29584	0	0.0902778	0	0.286579	0.021685
tccP	-2.43374	0.128205	0.277778	0.334318	0.447903	0.0149438
strB	-2.66735	0.025641	0.159722	0.158062	0.366348	0.00764528
strA	-2.66735	0.025641	0.159722	0.158062	0.366348	0.00764528
Col.pHAD28._1	-2.92691	0	0.138889	0	0.34583	0.00342344
stx1B	-3.17744	0	0.159722	0	0.366348	0.00148583
stx1A	-3.17744	0	0.159722	0	0.366348	0.00148583
nleC	-7.3869	0.179487	0.659722	0.38376	0.473803	1.50292e-13
toxB	-8.3814	0	0.569444	0	0.495154	5.23002e-17
katP	-8.3814	0	0.569444	0	0.495154	5.23002e-17
IncB.O.K.Z_3	-8.50119	0	0.576389	0	0.49413	1.87654e-17
espP	-9.45079	0.025641	0.645833	0.158062	0.47826	3.36292e-21
$`4`
	v.test	Mean in category	Overall mean	sd in category	Overall sd	p.value
katP	8.1561	0.952381	0.569444	0.212959	0.495154	3.4603e-16
IncB.O.K.Z_3	8.02478	0.952381	0.576389	0.212959	0.49413	1.0171e-15
espP	7.80979	1	0.645833	0	0.47826	5.7283e-15
toxB	7.14187	0.904762	0.569444	0.293544	0.495154	9.20726e-13
nleC	6.51418	0.952381	0.659722	0.212959	0.473803	7.30866e-11
stx2B	4.35766	1	0.854167	0	0.352939	1.31463e-05
stx.subtyping	4.29816	17	16.7083	0.251976	0.715649	1.7222e-05
stx2A	4.23545	1	0.861111	0	0.34583	2.28091e-05
ehxA	3.61703	0.984127	0.868056	0.124984	0.33843	0.000298006
Col440I_1	2.82733	0.0952381	0.0416667	0.293544	0.199826	0.00469381
tet.b.	2.82733	0.0952381	0.0416667	0.293544	0.199826	0.00469381
gad	2.05558	0.365079	0.277778	0.481452	0.447903	0.0398233
IncFII.29._1	1.97784	0.0476191	0.0208333	0.212959	0.142826	0.0479467
IncY_1	-2.0002	0	0.0347222	0	0.183075	0.0454787
IncX1_1	-2.0002	0	0.0347222	0	0.183075	0.0454787
tet.R.	-2.22249	0.015873	0.0694444	0.124984	0.254208	0.0262505
Col156_1	-2.38388	0	0.0486111	0	0.215054	0.0171312
IncQ1_1	-2.72302	0	0.0625	0	0.242062	0.0064689
dfrA1	-2.72302	0	0.0625	0	0.242062	0.0064689
celb	-2.881	0	0.0694444	0	0.254208	0.00396415
tet.A.	-2.89585	0.015873	0.0972222	0.124984	0.29626	0.00378134
blaTEM	-2.89585	0.015873	0.0972222	0.124984	0.29626	0.00378134
sul1	-3.03296	0	0.0763889	0	0.265619	0.0024217
aadA1	-3.1798	0	0.0833333	0	0.276385	0.00147378
IncI1.I.Gamma._1	-3.32225	0	0.0902778	0	0.286579	0.000892959
stx1B	-4.14104	0.015873	0.159722	0.124984	0.366348	3.45739e-05
stx1A	-4.14104	0.015873	0.159722	0.124984	0.366348	3.45739e-05
cba	-5.39017	0.190476	0.444444	0.392677	0.496904	7.03898e-08
IncFII_1	-5.90534	0.0476191	0.305556	0.212959	0.460642	3.51925e-09
etpD	-6.20161	0	0.256944	0	0.436949	5.58869e-10
cma	-6.26874	0.031746	0.305556	0.175323	0.460642	3.63974e-10
$`5`
	v.test	Mean in category	Overall mean	sd in category	Overall sd	p.value
stx1B	9.69732	1	0.159722	0	0.366348	3.09517e-22
stx1A	9.69732	1	0.159722	0	0.366348	3.09517e-22
Col156_1	6.4167	0.375	0.0486111	0.484123	0.215054	1.39262e-10
celb	5.08187	0.375	0.0694444	0.484123	0.254208	3.73743e-07
p0111_1	4.74253	0.3125	0.0555556	0.463512	0.229061	2.11063e-06
tccP	3.86748	0.6875	0.277778	0.463512	0.447903	0.000109965
toxB	3.14265	0.9375	0.569444	0.242062	0.495154	0.00167425
IncB.O.K.Z_3	3.08974	0.9375	0.576389	0.242062	0.49413	0.00200329
IncFII.pRSB107._1	2.82843	0.0625	0.00694444	0.242062	0.0830435	0.00467773
Col828	2.82843	0.0625	0.00694444	0.242062	0.0830435	0.00467773
MLST	2.73361	328.688	63.2847	1191.67	410.479	0.00626435
katP	2.60899	0.875	0.569444	0.330719	0.495154	0.00908091
espP	2.57837	0.9375	0.645833	0.242062	0.47826	0.00992668
cba	2.06803	0.6875	0.444444	0.463512	0.496904	0.0386375
etpD	-2.48618	0	0.256944	0	0.436949	0.0129124
IncFII_1	-2.80446	0	0.305556	0	0.460642	0.00504008
cma	-2.80446	0,0000000 3,055556e-01	0	0.460642	0.00504008
mdf.A._1	-2.82843	0.9375	0.993056	0.242062	0.0830435	0.00467773
Year	-3.58681	2009.38	2014.12	7.99902	5.59079	0.000334749
stx2B	-9.48344	0.0625	0.854167	0.242062	0.352939	2.46047e-21
stx.subtyping	-9.7232	15.0625	16.7083	0.242062	0.715649	2.4012e-22
stx2A	-9.76326	0.0625	0.861111	0.242062	0.345831	1.6186e-22
$`6`
	v.test	Mean in category	Overall mean	sd in category	Overall sd	p.value
dfrA1	11.3025	0.9	0.0625	0.3	0.242061	1.27525e-29
aadA1	10.8346	1	0.0833333	0	0.276385	2.36054e-27
sul1	10.1293	0.9	0.0763889	0.3	0.265619	4.09697e-24
tet.A.	9.95459	1	0.0972222	0	0.29626	2.40819e-23
IncQ1_1	9.95295	0.8	0.0625	0.4	0.242061	2.44806e-23
tet.R.	8.10306	0.7	0.0694444	0.458258	0.254208	5.35937e-16
sul2	7.90603	1	0.145833	0	0.352939	2.65724e-15
iroN	7.4928	0.5	0.0416667	0.5	0.199826	6.74174e-14
strA	7.4928	1	0.159722	0	0.366348	6.74174e-14
strB	6.6011	0.9	0.159722	0.3	0.366348	4.08122e-11
blaTEM	4.44128	0.5	0.0972222	0.5	0.29626	8.94263e-06
mph.B.	4.09794	0.2	0.0208333	0.4	0.142826	4.16851e-05
IncFIC.FII._1	3.6606	0.1	0.00694444	0.3	0.0830435	0.000251624
ColpVC	3.6606	0.1	0.00694444	0.3	0.0830435	0.000251624
qnrS1	3.6606	0.1	0.00694444	0.3	0.0830435	0.000251624
blaOXA.1	3.6606	0.1	0.00694444	0.3	0.0830435	0.000251624
IncFII_1	3.50646	0.8	0.305556	0.4	0.460642	0.000454104
tccP	3.07945	0.7	0.277778	0.458258	0.447903	0.00207386
stx1B	3.03428	0.5	0.159722	0.5	0.366348	0.00241114
stx1A	3.03428	0.5	0.159722	0.5	0.366348	0.00241114
aph.3...Ia	2.58842	0.2	0.0416667	0.4	0.199826	0.00964164
Col.MG828._1	2.40369	0.1	0.0138889	0.3	0.11703	0.0162306
stx2B	-2.35253	0.6	0.854167	0.489898	0.352939	0.0186464
stx2A	-2.46648	0.6	0.861111	0.489898	0.345831	0.0136448
stx.subtyping	-2.77688	16.1	16.7083	0.943398	0.715649	0.0054883
$`7`
	v.test	Mean in category	Overall mean	sd in category	Overall sd	p.value
IncHI2	11.9583	1 6,944444e-03	0	0.0830435	5.87802e-33
IncHI2A_1	11.9583	1	0.00694444	0	0.0830435	5.87802e-33
aac.3..IIa_1	11.9583	1 6,944444e-03	0	0.0830435	5.87802e-33
IncB.O.K.Z_1	6.85565	1	0.0208333	0	0.142826	7.09867e-12
mph.B.	6.85565	1	0.0208333	0	0.142826	7.09867e-12
aph.3...Ia	4.79583	1	0.0416667	0	0.199826	1.62001e-06
tet.R.	3.6606	1	0.0694444	0	0.254208	0.000251624
sul1	3.4772	1	0.0763889	0	0.265619	0.000506683
aadA1	3.31663	1	0.0833333	0	0.276385	0.000911119
tet.A.	3.04725	1	0.0972222	0	0.29626	0.00230948
blaTEM	3.04725	1	0.0972222	0	0.29626	0.00230948
Col.pHAD28._1	2.48998	1	0.138889	0	0.345831	0.012775
sul2	2.42015	1	0.145833	0	0.352939	0.015514
stx1B	2.29366	1	0.159722	0	0.366348	0.0218101
stx1A	2.29366	1	0.159722	0	0.366348	0.0218101
strB	2.29366	1	0.159722	0	0.366348	0.0218101
strA	2.29366	1	0.159722	0	0.366348	0.0218101
stx.subtyping	-2.38711	15	16.7083	0	0.715649	0.0169813
stx2B	-2.42015	0	0.854167	0	0.352939	0.015514
stx2A	-2.48998	0	0.861111	0	0.345831	0.012775
iss	-2.64575	0	0.875	0	0.330719	0.00815097
Year	-4.49276	1989	2014.12	0	5.59079	7.03064e-06

## Sheet: Sheet2
$`1`
	v.test	Mean in category	Overall mean	sd in category	Overall sd	p.value
Dim.5.	3.90667	5.95189	-7.48021e-15	0.254046	2.16215	9.35763e-05
Dim.6.	-11.0384	-15.7514	-1.79484e-14	0.0581565	2.02513	2.49542e-28
$`2`
	v.test	Mean in category	Overall mean	sd in category	Overall sd	p.value
Dim.6.	-2.72067	-1.4626	-1.79484e-14	0.540437	2.02513	0.0065149
Dim.2.	-2.88303	2.82843	2.82843	1.78242e-13	5.00187e-13	0.00393869
Dim.1.	-3061960	-2582110	-3.25878e-07	372843	3176723	2198.93
Dim.4.	-4.39004	-2.61034	-1.81415e-13	1.09631	2.23992	1.13328e-05
Dim.5.	-9.0383	-5.18764	-7.48021e-15	1.6764	2.16215	1.59126e-19
$`3`
	v.test	Mean in category	Overall mean	sd in category	Overall sd	p.value
Dim.3.	7.27651	2.63047	-2.36499e-13	0.828591	2.63461	3.42573e-13
Dim.5.	5.64783	1.67557	-7.48021e-15	0.668417	2.16215	1.62484e-08
Dim.6.	3.58262	0.995516	-1.79484e-14	0.303456	2.02513	0.000340162
Dim.4.	-2.98622	-0.917803	-1.81415e-13	0.584943	2.23992	0.00282445
Dim.1.	-4.57736	-1.99521	-3.25878e-13	1.00391	3.17672	4.70875e-06
$`4`
	v.test	Mean in category	Overall mean	sd in category	Overall sd	p.value
Dim.4.	7.25805	1.54155	-1.81415e-13	0.540803	2.23992	3.9271e-13
Dim.7.	5.08765	0.944207	7.93998e-14	0.720436	1.95725	3.62525e-07
Dim.3.	-6.44779	-1.61076	-2.36499e-13	0.532781	2.63461	1.13495e-10
$`5`
	v.test	Mean in category	Overall mean	sd in category	Overall sd	p.value
Dim.1.	4.15268	3.12022	-3.25878e-13	1.30756	3.17672	3.28599e-05
Dim.5.	2.36113	1.20749	-7.48021e-15	0.618559	2.16215	0.0182194
Dim.2.	-2.50373	2.82843	2.82843	3.27919e-13	5.00187e-13	0.0122893
Dim.7.	-4.01008	-1.85642	7.93998e-14	0.832852	1.95725	6.06988e-05
Dim.4.	-5.63156	-2.98358	-1.81415e-13	0.933022	2.23992	1.78591e-08
Dim.3.	-6.10755	-3.80593	-2.36499e-13	1.05539	2.63461	1.01174e-09
$`6`
	v.test	Mean in category	Overall mean	sd in category	Overall sd	p.value
Dim.2.	10.1049	2.82843	2.82843	2.8084e-13	5.00187e-13	5.2553e-24
Dim.1.	8.35133	8.12118	-3.25878e-13	2.17941	3.17672	6.74994e-17
Dim.3.	4.69453	3.78611	-2.36499e-13	2.55853	2.63461	2.6722e-06
Dim.4.	3.85156	2.64091	-1.81415e-13	2.74325	2.23992	0.000117368
Dim.7.	-3.95244	-2.36808	7.93998e-14	1.64639	1.95725	7.73567e-05
$`7`
	v.test	Mean in category	Overall mean	sd in category	Overall sd	p.value
Dim.7.	8.71607	17.0595	7.93998e-14	0	1.95725	2.88036e-18
Dim.1.	4.60285	14.622	-3.25878e-13	0	3.17672	4.16753e-06
Dim.3.	2.58397	6.80776	-2.36499e-13	0	2.63461	0.00976703
Dim.4.	-4.36555	-9.7785	-1.81415e-13	0	2.23992	1.26802e-05
